# Supplementary material for: The Path from Nasal Tissue to Nasal Mucosa on Chip: Part 1—Establishing a Nasal In Vitro Model for Drug Delivery Testing Based on a Novel Cell Line
Source: Pharmaceutics. 2023 Aug 30;15(9):2245. doi: 10.3390/pharmaceutics15092245 (PMC10536430; doi:10.3390/pharmaceutics15092245)
Supplement: Supplementary file 1 [file pharmaceutics-15-02245-s001.zip]

Archive with 1 entries (1 files):
- pharmaceutics-2486759-supplementary.pdf
